# Supplementary material for: Complete biosynthesis of QS-21 in engineered yeast
Source: Nature. 2024 May 8;629(8013):937–44. doi: 10.1038/s41586-024-07345-9 (PMC11111400; doi:10.1038/s41586-024-07345-9)
Supplement: Supplementary file 3 — Source Data Figs. 2 and 3 and Source Data Extended Data Figs. 1–4, 6 and 10 [file 41586_2024_7345_MOESM3_ESM.xlsx]

## Sheet: Fig 2d
Yeast strain	Replicate	QA titer (mg/L)
YL-4	1	1.36233
	2	1.04573
	3	0.842062
YL-6	1	1.36233
	2	1.04573
	3	0.842062
YL-8	1	16.7631
	2	19.9708
	3	19.8189
YL-10	1	71.0655
	2	67.6412
	3	56.9398

## Sheet: Fig 3b
Molecule	Replicate	7	8	9	10	11	12	13
YL-17	1	40826	0	0	0	0	0	0
	2	35516	0	0	0	0	0	0
	3	38016	0	0	0	0	0	0
YL-18	1	0	39818.3	0	0	0	0	0
	2	0	56218.9	0	0	0	0	0
	3	0	36305.9	0	0	0	0	0
YL-20	1	0	0	17803.8	0	0	0	0
	2	0	0	21623.5	0	0	0	0
	3	0	0	17705.1	0	0	0	0
YL-25	1	0	0	2623	5104.2	0	0	0
	2	0	0	4174.4	6400	0	0	0
	3	0	0	6196.2	7746.4	0	0	0
YL-27	1	0	533.8	1458	0	8829	0	0
	2	0	560.6	1680	0	11708	0	0
	3	0	631.5	2806	0	9262	0	0
YL-29	1	2228.7	5507	762.75	0	5728.35	2960.3	0
	2	2083.12	4930	681.375	0	4120.38	3251.5	0
	3	1764.35	4334.75	416.35	0	3914.45	2923.15	0
YL-30	1	180.6	1869.1	1022.6	0	2525.4	5766.6	0
	2	0	1109	836.7	0	675.4	3564.9	0
	3	0	1042.5	711.5	0	620.5	4249.2	0

## Sheet: Ext Fig 1c
beta-Amyrin titer (mg/L)	Replicate	MLY-SvBAS	MLY-01
Day 1	1	528.702	193.054
	2	281.008	239.924
	3	470.749	375.4
Day 2	1	578.674	605.459
	2	888.476	644.041
	3	265.714	664.944
Day 3	1	814.818	886.732
	2	794.629	838.736
	3	888.787	971.837
	p-value
Day 1 vs Day 2	0.0144935
Day 2 vs Day 3	0.0144935
Day 1 vs Day 3	0.00115414

## Sheet: Ext Fig 2b
Molecule	Replicate	6	5	4	3	2
YL-4	1	16758	5801	4102	13706	28175
	2	19358	9112	7238	13826	27336
	3	24782	9674	4960	14421	29317
YL-5	1	103331	22968	6850	25564	25449
	2	116497	25359	7918	28590	27416
	3	90157	23729	7198	26655	29149
YL-6	1	89755	10122	5090	25471	35417
	2	81580	21829	6479	25504	30481
	3	92353	23482	8672	25271	26871
YL-7	1	42051	18356	5418	21016	25192
	2	43948	18715	6499	19853	27197
	3	42548	9844	4250	11339	28702
	p-value
YL-4 vs YL-5	0.00482344
YL-4 vs YL-6	0.000134635
YL-4 vs YL-7	0.00798041

## Sheet: Ext Fig 3b
Molecule	Replicate	6	5	4	3	2
YL-4	1	8379	5801	4102	13706	28175
	2	9679	9112	7238	13826	27336
	3	12391	9674	4960	14421	29317
YL-8	1	36170	24554	7743	29547	32335
	2	45071	25808	8566	31941	42805
	3	64105	12683	6646	32714	34462
YL-9	1	25019	17099	6150	11569	28523
	2	19179	14412	4956	13570	27133
	3	21683	14768	4645	10957	25150
YL-10	1	25888	13409	5901	16717	31702
	2	17713	11238	5713	14423	29689
	3	22414	13081	5482	16277	30506
YL-11	1	87167	30807	7455	92539	28573
	2	79495	30956	8572	86963	32706
	3	83331	30881.5	8013.5	89751	30639.5

## Sheet: Ext Fig 3c
Molecule	Replicate	6	5	4	3
YL-1	1	0	0	0	245.739
	2	0	0	0	281.023
	3	0	0	0	263.381
YL-3	1	0	0.636819	1.16085	15.0642
	2	0	1.70533	1.41232	22.4266
	3	0	3.07385	1.30159	19.1754
YL-4	1	1.36233	29.4351	14.1253	66.9554
	2	1.04573	17.8049	11.2547	41.4731
	3	0.842062	23.4703	12.0922	52.4157
YL-5	1	3.99992	16.3809	12.1036	31.5651
	2	4.07364	10.4698	9.0866	43.4367
	3	3.78883	13.9753	11.2951	37.5229
YL-13	1	16.7631	27.4823	29.5822	235.043
	2	19.9708	24.8107	34.5616	243.159
	3	19.8189	26.5975	33.3834	253.875
YL-15	1	71.0655	46.8518	26.9538	90.7951
	2	67.6412	48.7348	27.3723	104.801
	3	56.9398	39.1422	23.0672	116.61

## Sheet: Ext Fig 4a
Molecule	Replicate	3	4	5	6	3-GlcA	3-GlcA	3-GlcA	7
CSLM1	1	33538	121661	124983	53435				15387
	2	22852	141230	124749	55607				11913
	3	22221	143258	139724	75726				13905
CSLM2	1	14791	135583	99028	17787	12260	8198	8187	40826
	2	18619	123608	120172	21264	11756	8528	5962	35516
	3	15298	113091	123609	19081	9751	7107	5986	38016
Titer of 7		p-value
CSML1 vs CSLM2		0.000435852

## Sheet: Ext Fig 4b
Molecule	Replicate	4	5	6	7	8
YL-15	1	33.559	48.0689	63.8406
	2	35.2579	44.6292	58.5645
	3	31.8589	44.5588	62.0698
YL-17	1	49.3062	59.7501	30.0515	13.8192
	2	48.872	55.0257	49.3084	15.4577
	3	53.1165	50.4881	34.802	12.4119
YL-18	1	39.4693	36.0361	24.7291		20.6169
	2	40.4002	32.1747	12.4119		30.0174
	3	31.487	30.1811	15.1078		18.6036

## Sheet: Ext Fig 6
Molecule	Replicate	12	19
50 mg/L	1	670303	478404
	2	1.38565e+06	433261
	3	1.39904e+06	591599
250 mg/L	1	843685	797010
	2	355022	518918
	3	598354	1.03506e+06
500 mg/L	1	755304	921842
	2	598394	825994
	3	1.26452e+06	1.1419e+06
Titer of 19		p-value
50 mg/L vs 500 mg/L		0.0222973

## Sheet: Ext Fig 10
Molecule	Replicate	7	8	22	23	24	25
YL-17	1	40826	0	0	0	0	0
	2	35516	0	0	0	0	0
	3	38016	0	0	0	0	0
YL-18	1	0	39818.3	0	0	0	0
	2	0	56218.9	0	0	0	0
	3	0	36305.9	0	0	0	0
YL-19	1	15559.6	18905.1	199680	0	0	0
	2	9089	16213.7	163503	0	0	0
	3	13201	16806	200268	0	0	0
YL-24	1	0	0	29016	33113.9	0	0
	2	0	0	23281	32335	0	0
	3	0	0	20218.1	37299.6	0	0
YL-26	1	7568	4603	12912	0	15911	0
	2	0	1439	9897	0	14341	0
	3	0	5030	10857	0	26645	0
YL-28	1	0	0	0	0	5492	20246
	2	0	0	0	0	8269	29828
	3	0	0	0	0	7281	28913
